# Supplementary material for: Two new apterous species of Lathrobium Gravenhorst (Coleoptera, Staphylinidae, Paederinae) from Fujian, East China
Source: Zookeys. 2012 Aug 30;(218):57–63. doi: 10.3897/zookeys.218.3361 (PMC3433872; doi:10.3897/zookeys.218.3361)
Supplement: XML Treatment for Lathrobium daicongchaoi [file zookeys.218.3361-treatment1.xml]

<!DOCTYPE tp:taxon-treatment
  PUBLIC "-//TaxonX//DTD Taxonomic Treatment Publishing DTD v0 20100105//EN" "tax-treatment-NSO.dtd">
<tp:taxon-treatment xmlns:tp="http://www.plazi.org/taxpub"><tp:treatment-meta><mixed-citation publication-type="journal"><person-group><name><surname>Peng</surname><given-names>Zhong</given-names></name><name><surname>Li</surname><given-names>Li-Zhen</given-names></name><name><surname>Zhao</surname><given-names>Mei-Jun</given-names></name></person-group><article-title>Two new apterous species of 
                    <italic>Lathrobium</italic> Gravenhorst (Coleoptera, Staphylinidae, Paederinae) from Fujian, East China
                </article-title><source>Zookeys</source><day>30</day><month>8</month><year>2012</year><volume>2012</volume><issue>218</issue><fpage>57</fpage><lpage>63</lpage><pub-id pub-id-type="doi">10.3897/zookeys.218.3361</pub-id></mixed-citation></tp:treatment-meta><tp:nomenclature><tp:taxon-name>
                            <tp:taxon-name-part taxon-name-part-type="genus">Lathrobium</tp:taxon-name-part>
                            <tp:taxon-name-part taxon-name-part-type="species">daicongchaoi</tp:taxon-name-part>
                        <object-id xmlns:xlink="http://www.w3.org/1999/xlink" xlink:type="simple">urn:lsid:zoobank.org:act:8FE90F67-320E-49F1-A324-67DEC71B6D5F</object-id>
								<object-id xmlns:xlink="http://www.w3.org/1999/xlink" xlink:type="simple">http://species-id.net/wiki/Lathrobium_daicongchaoi</object-id>
								</tp:taxon-name><tp:taxon-authority>Peng &amp; Li</tp:taxon-authority><tp:taxon-status xmlns:xlink="http://www.w3.org/1999/xlink" xlink:type="simple">sp. n.</tp:taxon-status><xref ref-type="fig" rid="F1">Figs 1A</xref><xref ref-type="fig" rid="F2">, 2</xref></tp:nomenclature><tp:treatment-sec sec-type="Type material"><title>Type material</title><p>(3 ♂♂, 6 ♀♀)<bold>.</bold> Holotype: ♂, labeled ‘<bold>CHINA:</bold> Fujian Prov. / Wuyishan City / Guadun Village / <named-content xmlns:xlink="http://www.w3.org/1999/xlink" content-type="dwc:verbatimCoordinates" xlink:type="simple">27°44'N, 117°37'E</named-content> / 26.v.2012, alt. 1,400 m / Dai &amp; Peng leg.’. Paratypes: 2♀♀, same label data as holotype; 2 ♂♂, 3 ♀♀, same data, except ‘29.v.2012’; 1♀, same data, except ‘28.v.2012’.</p></tp:treatment-sec><tp:treatment-sec sec-type="Description"><title>Description.</title><p>Measurements and ratios:BL 7.51–8.90, FL 3.72–4.00, HL 0.89–1.02, HW 1.02–1.15, PL 1.33–1.52, PW 1.13–1.24, EL 0.93–0.96, HL/HW 0.86–0.92, HW/PW 0.90–0.94, HL/PL 0.65–0.67, PL/PW 1.18–1.24, EL/PL 0.63–0.70.</p><p>Habitus as in <xref ref-type="fig" rid="F1">Fig. 1A</xref>. Body brown with paler apex, legs light brown, antennae light brown to yellowish brown.<!--PageBreak--></p><p>Head subquadrate (HL/HW 0.86–0.92); punctation coarse and sparse; interstices with very shallow microreticulation; eyes small, approximately 1/3–2/5 the length of postocular region in dorsal view.</p><p>Pronotum nearly parallel-sided; punctation sparser than that of head; impunctate midline narrow; interstices shining without microsculpture.</p><p>Elytra with punctation denser than that of pronotum and well defined; hind wings reduced.</p><p>Abdomen with dense punctation; interstices with very shallow, transversely striate microsculpture.</p><p>Male. Sternite VI (<xref ref-type="fig" rid="F2">Fig. 2D</xref>) with dense darkish setae in postero-median impression; sternite VII (<xref ref-type="fig" rid="F2">Fig. 2E</xref>) with sparse darkish setae in median impression, and poste<!--PageBreak-->rior margin with several peg-like setae; sternite VIII (<xref ref-type="fig" rid="F2">Fig. 2I</xref>) with asymmetric emargination and short darkish setae in shallow impression; sternite IX (<xref ref-type="fig" rid="F2">Fig. 2F</xref>) nearly symmetric; aedeagus (<xref ref-type="fig" rid="F2">Figs 2G, 2H</xref>) with short ventral process and thin dorsal sclerite.</p><p>Female. Posterior margin of tergite VIII (<xref ref-type="fig" rid="F2">Fig. 2A</xref>) pointed in middle; sternite VIII (<xref ref-type="fig" rid="F2">Fig. 2B</xref>) slightly longer than that of male, middle of posterior margin with broad and obtuse projection; tergite X (<xref ref-type="fig" rid="F2">Fig. 2C</xref>) obtuse apically and not reaching anterior margin of tergite IX (<xref ref-type="fig" rid="F2">Fig. 2C</xref>).</p><fig id="F1" position="float" orientation="portrait"><label>Figure 1.</label><caption><p>Male habitus of <italic><tp:taxon-name>Lathrobium</tp:taxon-name></italic> spp., <bold>A</bold> <italic><tp:taxon-name>Lathrobium daicongchaoi</tp:taxon-name></italic> <bold>B</bold> <italic><tp:taxon-name>Lathrobium fujianense</tp:taxon-name></italic>. Scales: 1.0 mm.</p></caption><graphic xmlns:xlink="http://www.w3.org/1999/xlink" xlink:href="ZooKeys-218-057-g001.jpg" position="float" orientation="portrait" xlink:type="simple"/></fig><fig id="F2" position="float" orientation="portrait"><label>Figure 2.</label><caption><p><italic><tp:taxon-name>Lathrobium daicongchaoi</tp:taxon-name></italic>. <bold>A</bold> female tergite VIII <bold>B</bold> female sternite VIII <bold>C</bold> female tergites IX–X <bold>D</bold> male sternite VI <bold>E</bold> male sternite VII <bold>F</bold> male sternite IX<bold>G</bold>﻿ aedeagus in lateral view <bold>H</bold> aedeagus in ventral view <bold>I</bold> male sternite VIII. Scales: 0.5 mm.</p></caption><graphic xmlns:xlink="http://www.w3.org/1999/xlink" xlink:href="ZooKeys-218-057-g002.jpg" position="float" orientation="portrait" xlink:type="simple"/></fig></tp:treatment-sec><tp:treatment-sec sec-type="Distribution"><title>Distribution.</title><p>East China: Fujian.<!--PageBreak--></p></tp:treatment-sec><tp:treatment-sec sec-type="Etymology"><title>Etymology.</title><p>The species is named after Cong-Chao Dai, collector of the type specimens.</p></tp:treatment-sec><tp:treatment-sec sec-type="Remarks"><title>Remarks.</title><p>The new species resembles <italic><tp:taxon-name>Lathrobium zhaotiexiongi</tp:taxon-name></italic> Peng &amp; Li, 2012 in havinga postero-median impression on the male sternite VI and similarly shaped male sternite IX. The new species can be readily separated by the presence of a median impression on the male sternite VII and by the short ventral process of the aedeagus. In <italic><tp:taxon-name>Lathrobium zhaotiexiongi</tp:taxon-name></italic>, the male sternite VII lacks a median impression and has an asymmetric posterior emargination , and the ventral process of the aedeagus is longer.</p></tp:treatment-sec></tp:taxon-treatment>
