# Supplementary material for: Two new apterous species of Lathrobium Gravenhorst (Coleoptera, Staphylinidae, Paederinae) from Fujian, East China
Source: Zookeys. 2012 Aug 30;(218):57–63. doi: 10.3897/zookeys.218.3361 (PMC3433872; doi:10.3897/zookeys.218.3361)
Supplement: XML Treatment for Lathrobium fujianense [file zookeys.218.3361-treatment2.xml]

<!DOCTYPE tp:taxon-treatment
  PUBLIC "-//TaxonX//DTD Taxonomic Treatment Publishing DTD v0 20100105//EN" "tax-treatment-NSO.dtd">
<tp:taxon-treatment xmlns:tp="http://www.plazi.org/taxpub"><tp:treatment-meta><mixed-citation publication-type="journal"><person-group><name><surname>Peng</surname><given-names>Zhong</given-names></name><name><surname>Li</surname><given-names>Li-Zhen</given-names></name><name><surname>Zhao</surname><given-names>Mei-Jun</given-names></name></person-group><article-title>Two new apterous species of 
                    <italic>Lathrobium</italic> Gravenhorst (Coleoptera, Staphylinidae, Paederinae) from Fujian, East China
                </article-title><source>Zookeys</source><day>30</day><month>8</month><year>2012</year><volume>2012</volume><issue>218</issue><fpage>57</fpage><lpage>63</lpage><pub-id pub-id-type="doi">10.3897/zookeys.218.3361</pub-id></mixed-citation></tp:treatment-meta><tp:nomenclature><tp:taxon-name>
                            <tp:taxon-name-part taxon-name-part-type="genus">Lathrobium</tp:taxon-name-part>
                            <tp:taxon-name-part taxon-name-part-type="species">fujianense</tp:taxon-name-part>
                        <object-id xmlns:xlink="http://www.w3.org/1999/xlink" xlink:type="simple">urn:lsid:zoobank.org:act:7979EA9D-2FC1-4E70-AE5F-2A794BABF36F</object-id>
								<object-id xmlns:xlink="http://www.w3.org/1999/xlink" xlink:type="simple">http://species-id.net/wiki/Lathrobium_fujianense</object-id>
								</tp:taxon-name><tp:taxon-authority>Peng &amp; Li</tp:taxon-authority><tp:taxon-status xmlns:xlink="http://www.w3.org/1999/xlink" xlink:type="simple">sp. n.</tp:taxon-status><xref ref-type="fig" rid="F1">Figs 1B</xref><xref ref-type="fig" rid="F3">, 3</xref></tp:nomenclature><tp:treatment-sec sec-type="Type material"><title>Type material</title><p>(1 ♂, 2 ♀♀)<bold>.</bold> Holotype: ♂, labeled ‘<bold>CHINA:</bold> Fujian Prov. / Mingxi County / Mt. Junzifeng / <named-content xmlns:xlink="http://www.w3.org/1999/xlink" content-type="dwc:verbatimCoordinates" xlink:type="simple">26°34'N, 117°16'E</named-content> / 7.viii.2008, alt. 1,400 m / Qi &amp; Yin leg.’. Paratypes: 2 ♀♀, same label data as holotype.</p></tp:treatment-sec><tp:treatment-sec sec-type="Description"><title>Description.</title><p>Measurements and ratios:BL 7.78–9.73, FL 3.77–4.05, HL 1.11–1.13, HW 1.24–1.26, PL 1.48–1.54, PW 1.30–1.33, EL 0.93–0.96, HL/HW 0.90, HW/PW 0.95, HL/PL 0.73–0.75, PL/PW 1.14–1.16, EL/PL 0.62–0.63.</p><p>Habitus as in <xref ref-type="fig" rid="F1">Fig. 1B</xref>. General appearance similar to that of <italic><tp:taxon-name>Lathrobium daicongchaoi</tp:taxon-name></italic>, except for the darker coloration, somewhat larger body size, denser punctation on head and pronotum, and the weakly convex lateral margins of pronotum in dorsal view.</p><p>Male. Sternite V (<xref ref-type="fig" rid="F3">Fig. 3A</xref>) with darkish setae in postero-median impression, and posterior margin with several point-like setae; sternite VI (<xref ref-type="fig" rid="F3">Fig. 3C</xref>) similar to sternite V, but with much fewer point-like setae; posterior margin of sternite VII (<xref ref-type="fig" rid="F3">Fig. 3E</xref>) weakly concave; sternite VIII (<xref ref-type="fig" rid="F3">Fig. 3G</xref>) with subtriangular, weakly asymmetric emargination and short darkish setae in the narrow median impression; sternite IX (<xref ref-type="fig" rid="F3">Fig. 3H</xref>) nearly symmetric; aedeagus (<xref ref-type="fig" rid="F3">Fig. 3I, 3J</xref>) with long ventral process and short dorsal sclerite.</p><p>Female. Posterior margin of tergite VIII (<xref ref-type="fig" rid="F3">Fig. 3B</xref>) broadly convex; sternite VIII (<xref ref-type="fig" rid="F3">Fig. 3D</xref>) longer than that of male, middle of apical margin with obtuse projection; tergite X (<xref ref-type="fig" rid="F3">Fig. 3F</xref>) broadly convex apically and not reaching anterior margin of tergite IX (<xref ref-type="fig" rid="F3">Fig. 3F</xref>).</p><fig id="F3" position="float" orientation="portrait"><label>Figure 3.</label><caption><p><italic><tp:taxon-name>Lathrobium fujianense</tp:taxon-name></italic>. <bold>A</bold> male sternite V <bold>B</bold> female tergite VIII <bold>C</bold> male sternite VI <bold>D</bold> female sternite VIII <bold>E</bold> male sternite VII <bold>F</bold> female tergites IX–X<bold>G</bold> male sternite VIII <bold>H</bold> male sternite IX <bold>I</bold> aedeagus in lateral view <bold>J</bold> aedeagus in ventral view. Scales: 0.5 mm.</p></caption><graphic xmlns:xlink="http://www.w3.org/1999/xlink" xlink:href="ZooKeys-218-057-g003.jpg" position="float" orientation="portrait" xlink:type="simple"/></fig></tp:treatment-sec><tp:treatment-sec sec-type="Distribution"><title>Distribution.</title><p>East China: Fujian.</p></tp:treatment-sec><tp:treatment-sec sec-type="Etymology"><title>Etymology.</title><p>The specific epithet is derived from Fujian Province, where the type locality is situated.</p></tp:treatment-sec><tp:treatment-sec sec-type="Remarks"><title>Remarks.</title><p>The new species can be separated from other East Chinese <italic><tp:taxon-name>Lathrobium</tp:taxon-name></italic> species by the morphology of the aedeagus, as well as by the presence of point-like setae at the posterior margin of the male sternite V and by the presence of short dark setae in the narrow postero-median impression of the male sternite VIII.</p></tp:treatment-sec><tp:treatment-sec><!--Section generated to contain objects referenced in tp:taxon-treatment.--><fig id="F1" position="float" orientation="portrait"><label>Figure 1.</label><caption><p>Male habitus of <italic><tp:taxon-name>Lathrobium</tp:taxon-name></italic> spp., <bold>A</bold> <italic><tp:taxon-name>Lathrobium daicongchaoi</tp:taxon-name></italic> <bold>B</bold> <italic><tp:taxon-name>Lathrobium fujianense</tp:taxon-name></italic>. Scales: 1.0 mm.</p></caption><graphic xmlns:xlink="http://www.w3.org/1999/xlink" xlink:href="ZooKeys-218-057-g001.jpg" position="float" orientation="portrait" xlink:type="simple"/></fig></tp:treatment-sec></tp:taxon-treatment>
